# Supplementary material for: Complete Plastid Genome Sequences of Four Salsoleae s.l. Species: Comparative and Phylogenetic Analyses
Source: Biomolecules. 2024 Jul 24;14(8):890. doi: 10.3390/biom14080890 (PMC11352783; doi:10.3390/biom14080890)
Supplement: Supplementary file 1 [file biomolecules-14-00890-s001.zip]

Archive with 2 entries (2 files):
- Supplementary file S2.xlsx
- Supplementary file S1.xlsx
