# Supplementary material for: Complete Plastid Genome Sequences of Four Salsoleae s.l. Species: Comparative and Phylogenetic Analyses
Source: Biomolecules. 2024 Jul 24;14(8):890. doi: 10.3390/biom14080890 (PMC11352783; doi:10.3390/biom14080890)
Supplement: Supplementary file 1 [file biomolecules-14-00890-s001.zip › Supplementary file S2.xlsx]

## Sheet: Лист1
The Ka/Ks analysis of 80 protein-coding genes from Salsoleae s.l. plastid genomes
#	genes	Ka	Ks	Ka/Ks	Region	Group of genes
1	accD	0.0121	0.007	1.72857	LSC	Subunit of acetyl-CoA-carboxylase
2	atpA	0.0009	0.0053	0.169811	LSC	ATP synthase
3	atpB	0.009	0.085	0.105882	LSC
4	atpE	0.0066	0.067	0.0985075	LSC
5	atpF	0.0163	0.0081	2.01235	LSC
6	atpH	0	0.0297	0	LSC
7	atpI	0.0054	0.0219	0.246575	LSC
8	ccsA	0.0027	0.0047	0.574468	SSC	C-type cytochrome synthesis g
9	cemA	0.0378	0.0277	1.36462	LSC	Envelope membrane protein
10	clpP	0.0106	0.0076	1.39474	LSC	Protease
11	infA	0.0172	0.0175	0.982857	LSC	Translation initiation factor
12	matK	0.0272	0.0149	1.8255	LSC	Maturase
13	ndhA	0.0126	0.0087	1.44828	SSC	NADH dehydrogenase
14	ndhB	0.0074	0.0015	4.93333	IR
15	ndhC	0.0109	0.0117	0.931624	LSC
16	ndhD	0.0035	0.0056	0.625	SSC
17	ndhE	0.0087	0.0552	0.157609	SSC
18	ndhF	0.0131	0.029	0.451724	SSC
19	ndhG	0.0152	0.0312	0.487179	SSC
20	ndhH	0.0088	0.0668	0.131737	SSC
21	ndhI	0.0051	0.0168	0.303571	SSC
22	ndhJ	0.0027	0.009	0.3	LSC
23	ndhK	0.0039	0.0121	0.322314	LSC
24	petA	0.0124	0.0507	0.244576	LSC	Subunits of cytochrome
25	petB	0.0122	0.0141	0.865248	LSC
26	petD	0.0056	0.0039	1.4359	LSC
27	petG	0.0122	0.0328	0.371951	LSC
28	petL	0.0148	0.0755	0.196026	LSC
29	petN	0	0.0432	0	LSC
30	psaA	0.0053	0.0901	0.0588235	LSC	Photosystem I
31	psaB	0.0006	0.0099	0.0606061	LSC
32	psaC	0	0.0701	0	SSC
33	psaI	0.0549	0.0387	1.4186	LSC
34	psaJ	0.0101	0.0293	0.34471	LSC
35	psbA	0.0037	0.0974	0.0379877	LSC	Photosystem II
36	psbB	0.0017	0.0476	0.0357143	LSC
37	psbC	0.0009	0.0115	0.0782609	LSC
38	psbD	0.0012	0.0621	0.0193237	LSC
39	psbE	0	0.068	0	LSC
40	psbF	0.0234	0.0306	0.764706	LSC
41	psbH	0.0377	0.0527	0.71537	LSC
42	psbI	0.0124	0.0345	0.35942	LSC
43	psbJ	0.0234	0.028	0.835714	LSC
44	psbK	0.0221	0.0242	0.913223	LSC
45	psbL	0.0114	0.0359	0.317549	LSC
46	psbM	0.0131	0.0366	0.357923	LSC
47	psbN	0.0209	0.0291	0.718213	LSC
48	psbT	0	0.039	0	LSC
49	psbZ	0.0072	0.0207	0.347826	LSC
50	rbcL	0.0037	0.0086	0.430233	LSC	Rubisco
51	rpl14	0.0109	0.0228	0.47807	LSC	Large subunit of ribosome
52	rpl16	0.0491	0.013	3.77692	LSC
53	rpl2	0.0033	0.0048	0.6875	IR
54	rpl20	0.0534	0.0444	1.2027	LSC
55	rpl22	0.0646	0.0267	2.41948	LSC
56	rpl23	0.0196	0.0358	0.547486	IR
57	rpl32	0.0094	0.0335	0.280597	SSC
58	rpl33	0.0343	0.0641	0.535101	LSC
59	rpl36	0	0.0678	0	LSC
60	rpoA	0.0143	0.0232	0.616379	LSC	RNA polymerase
61	rpoB	0.0024	0.0013	1.84615	LSC
62	rpoC1	0.0075	0.0177	0.423729	LSC
63	rpoC2	0.001	0.0021	0.47619	LSC
64	rps11	0.0033	0.0094	0.351064	LSC	Small subunit of ribosome
65	rps12	0.0044	0.0046	0.956522	IR
66	rps14	0.0086	0.0144	0.597222	LSC
67	rps15	0.0347	0.0466	0.744635	SSC
68	rps16	0.0388	0.0293	1.32423	LSC
69	rps18	0.0372	0.0503	0.739563	LSC
70	rps19	0.0094	0.0153	0.614379	LSC/IR
71	rps2	0.0074	0.012	0.616667	LSC
72	rps3	0.006	0.0279	0.215054	LSC
73	rps4	0.0044	0.0068	0.647059	LSC
74	rps7	0	0.0085	0	IR
75	rps8	0.01	0.0099	1.0101	LSC
76	ycf1	0.0156	0.0058	2.68966	SSC/IR	Hypothetical chloroplast reading frames
77	ycf15	0.0389	0.052	0.748077	IR
78	ycf2	0.0197	0.0096	2.05208	IR
79	ycf3	0.0188	0.0071	2.64789	LSC
80	ycf4	0.0143	0.0307	0.465798	LSC
	Ka-nonsynonymous substitution
	Ks-synonymous substitution
	LSC-large single-copy
	SSC-small single-copy
	IR-inverted repeats
