# Supplementary material for: Complete Plastid Genome Sequences of Four Salsoleae s.l. Species: Comparative and Phylogenetic Analyses
Source: Biomolecules. 2024 Jul 24;14(8):890. doi: 10.3390/biom14080890 (PMC11352783; doi:10.3390/biom14080890)
Supplement: Supplementary file 1 [file biomolecules-14-00890-s001.zip › Supplementary file S1.xlsx]

## Sheet: Salsola foliosa 
List if simple sequence repeats identified in the plastid genome of S. foliosa
SSR nr.	SSR type	SSR	size	start	end	Location	Annotation
1	p1	(A)10	10	157	166	trnH-GUG/psbA	Intergenic
2	p4	(TTGT)3	12	1489	1500	psbA/trnK-UUU	Intergenic
3	p1	(A)9	9	1533	1541	psbA/trnK-UUU	Intergenic
4	p1	(A)13	13	1631	1643	trnK-UUU/matK	Intergenic
5	p1	(T)8	8	2125	2132	matK	Genic
6	p1	(A)9	9	4177	4185	trnK-UUU/rps16	Intergenic
7	p1	(A)8	8	4300	4307	trnK-UUU/rps16	Intergenic
8	p1	(A)10	10	4492	4501	trnK-UUU/rps16	Intergenic
9	p1	(A)9	9	4516	4524	trnK-UUU/rps16	Intergenic
10	p2	(TA)4	8	4773	4780	trnK-UUU/rps16	Intergenic
11	p2	(TA)4	8	5107	5114	rps16	Genic
12	p1	(A)11	11	5270	5280	rps16	Genic
13	p1	(T)8	8	5414	5421	rps16	Genic
14	p2	(AT)4	8	5557	5564	rps16	Genic
15	p2	(TA)4	8	6225	6232	rps16/trnQ-UUG	Intergenic
16	p2	(AT)5	10	6236	6245	rps16/trnQ-UUG	Intergenic
17	p1	(A)12	12	6416	6427	rps16/trnQ-UUG	Intergenic
18	p1	(A)12	12	6497	6505	rps16/trnQ-UUG	Intergenic
19	p1	(A)12	12	6915	6926	trnQ-UUG/psbK	Intergenic
20	p1	(A)11	11	7387	7397	psbK/psbI	Intergenic
21	p1	(T)9	9	7555	7563	psbI/trnS-GCU	Intergenic
22	p1	(A)10	10	7657	7666	psbI/trnS-GCU	Intergenic
23	p1	(A)10	10	7688	7697	psbI/trnS-GCU	Intergenic
24	p2	(AT)4	8	7975	7982	trnS-GCU/trnG-GCC	Intergenic
25	p1	(A)9	9	8383	8391	trnS-GCU/trnG-GCC	Intergenic
26	p1	(T)8	8	8770	8777	trnG-GCC	tRNA
27	p1	(T)10	10	8870	8879	trnG-GCC	tRNA
28	p1	(A)8	8	9379	9386	trnG-GCC/trnR-UCU	Intergenic
29	p1	(A)9	9	9431	9439	trnG-GCC/trnR-UCU	Intergenic
30	p1	(T)9	9	9587	9595	trnR-UCU/atpA	Intergenic
31	p1	(A)9	9	9604	9612	trnR-UCU/atpA	Intergenic
32	p2	(TA)4	8	9838	9845	atpA	Genic
33	p1	(T)11	11	11172	11182	atpA/atpF	Intergenic
34	p1	(T)10	10	11922	11931	atpF	Genic
35	p1	(A)8	8	12010	12017	atpF	Genic
36	p1	(A)14	14	12119	12132	atpF	Genic
37	p2	(CA)4	8	12410	12417	atpF	Genic
38	p1	(T)8	8	12953	12960	atpF/atpH	Intergenic
39	p1	(A)13	13	13235	13247	atpH/atpI	Intergenic
40	p1	(T)11	11	13780	13790	atpH/atpI	Intergenic
41	p4	(TAAT)3	12	14779	14790	atpI/rps2	Intergenic
42	p1	(T)12	12	15612	15623	rps2/rpoC2	Intergenic
43	p1	(T)9	9	15933	15941	rpoC2	Genic
44	p1	(A)8	8	16999	17006	rpoC2	Genic
45	p1	(T)11	11	17820	17830	rpoC2	Genic
46	p1	(A)8	8	17964	17971	rpoC2	Genic
47	p1	(A)8	8	21625	21632	rpoC1	Genic
48	p1	(T)11	11	22282	22292	rpoC1	Genic
49	p1	(T)8	8	25428	25435	rpoB	Genic
50	p1	(T)10	10	25532	25541	rpoB	Genic
51	p1	(A)14	14	26409	26422	rpoB/trnC-GCA	Intergenic
52	p1	(A)8	8	26453	26460	rpoB/trnC-GCA	Intergenic
53	p1	(T)10	10	26759	26768	rpoB/trnC-GCA	Intergenic
54	p1	(A)9	9	27262	27270	rpoB/trnC-GCA	Intergenic
55	p1	(A)8	8	28159	28166	petN/psbM	Intergenic
56	p1	(T)9	9	28799	28807	psbM/trnD-GUC	Intergenic
57	p1	(T)8	8	29051	29058	psbM/trnD-GUC	Intergenic
58	p1	(T)18	18	29118	29135	psbM/trnD-GUC	Intergenic
59	p1	(T)8	8	29146	29153	psbM/trnD-GUC	Intergenic
60	p1	(A)8	8	29159	29166	psbM/trnD-GUC	Intergenic
61	p1	(A)10	10	29324	29333	psbM/trnD-GUC	Intergenic
62	p1	(T)10	10	29958	29967	trnD-GUC/trnY-GUA	Intergenic
63	p1	(A)8	8	30026	30033	trnD-GUC/trnY-GUA	Intergenic
64	p1	(A)11	11	30228	30238	trnD-GUC/trnY-GUA	Intergenic
65	p1	(A)12	12	30792	30803	trnE-UUC/trnT-GGU	Intergenic
66	p2	(TA)4	8	30884	30891	trnE-UUC/trnT-GGU	Intergenic
67	p1	(T)9	9	31752	31760	trnT-GGU/psbD	Intergenic
68	p1	(T)8	8	32233	32240	trnT-GGU/psbD	Intergenic
69	p1	(T)9	9	34851	34859	psbC/trnS-UGA	Intergenic
70	p2	(GA)4	8	35012	35019	trnS-UGA	tRNA
71	p2	(AT)4	8	35916	35923	psbZ/trnG-UCC	Intergenic
72	p1	(T)8	8	36146	36153	trnG-UCC/trnfM-CAU	Intergenic
73	p1	(C)10	10	39858	39867	psaA	Genic
74	p1	(T)10	10	41511	41520	psaA/ycf3	Intergenic
75	p1	(T)10	10	41612	41621	psaA/ycf3	Intergenic
76	p1	(T)12	12	41643	41654	psaA/ycf3	Intergenic
77	p1	(T)9	9	41811	41819	psaA/ycf3	Intergenic
78	p1	(A)8	8	41882	41889	psaA/ycf3	Intergenic
79	p2	(TA)4	8	42795	42802	ycf3	Genic
80	p1	(T)9	9	43041	43049	ycf3	Genic
81	p2	(TA)4	8	44478	44485	ycf3/trnS-GGA	Intergenic
82	p1	(T)9	9	45863	45871	rps4/trnT-UGU	Intergenic
83	p2	(TA)4	8	45881	45888	rps4/trnT-UGU	Intergenic
84	p2	(TA)4	8	46017	46024	rps4/trnT-UGU	Intergenic
85	p2	(AT)4	8	46840	46847	trnT-UGU/trnL-UAA	Intergenic
86	p1	(A)9	9	47108	47116	trnL-UAA	tRNA
87	p1	(A)10	10	47151	47160	trnL-UAA	tRNA
88	p1	(A)9	9	47358	47366	trnL-UAA	tRNA
89	p2	(AT)4	8	47385	47392	trnL-UAA	tRNA
90	p2	(AT)4	8	47765	47772	trnL-UAA/trnF-GAA	Intergenic
91	p1	(T)8	8	47882	47889	trnL-UAA/trnF-GAA	Intergenic
92	p1	(T)8	8	48310	48317	trnF-GAA/ndhJ	Intergenic
93	p1	(A)9	9	48395	48403	trnF-GAA/ndhJ	Intergenic
94	p1	(A)8	8	48653	48660	trnF-GAA/ndhJ	Intergenic
95	p1	(T)8	8	48694	48701	trnF-GAA/ndhJ	Intergenic
96	p1	(T)8	8	49315	49322	ndhJ/ndhK	Intergenic
97	p2	(AT)4	8	50747	50754	ndhC/trnV-UAC	Intergenic
98	p1	(T)8	8	50849	50856	ndhC/trnV-UAC	Intergenic
99	p1	(T)10	10	51395	51404	trnV-UAC	tRNA
100	p1	(T)8	8	51883	51890	trnV-UAC	tRNA
101	p1	(T)8	8	52325	52332	trnM-CAU/atpE	Intergenic
102	p2	(TA)4	8	52419	52426	trnM-CAU/atpE	Intergenic
103	p1	(A)10	10	54433	54442	atpB/rbcL	Intergenic
104	p2	(AT)4	8	54938	54945	atpB/rbcL	Intergenic
105	p2	(GA)4	8	55614	55621	rbcL	Genic
106	p2	(TA)4	8	56662	56669	rbcL/accD	Intergenic
107	p1	(A)12	12	56954	56965	rbcL/accD	Intergenic
108	p1	(T)11	11	57008	57018	rbcL/accD	Intergenic
109	p1	(A)10	10	58904	58913	accD/psaI	Intergenic
110	p1	(A)9	9	59196	59204	accD/psaI	Intergenic
111	p1	(T)9	9	59272	59280	accD/psaI	Intergenic
112	p4	(TAAT)4	16	59340	59355	accD/psaI	Intergenic
113	p2	(AT)4	8	59597	59604	psaI/ycf4	Intergenic
114	p1	(T)8	8	60051	60058	ycf4	Genic
115	p1	(T)8	8	62087	62094	petA	Genic
116	p1	(A)8	8	62113	62120	petA	Genic
117	p1	(T)9	9	62687	62695	petA/psbJ	Intergenic
118	p2	(AT)4	8	62810	62817	petA/psbJ	Intergenic
119	p1	(T)13	13	63198	63210	petA/psbJ	Intergenic
120	p1	(A)10	10	63239	63248	petA/psbJ	Intergenic
121	p1	(A)8	8	63468	63475	petA/psbJ	Intergenic
122	p1	(A)8	8	63487	63494	petA/psbJ	Intergenic
123	p1	(A)10	10	64040	64049	psbF	Genic
124	p1	(A)10	10	64474	64483	psbE/petL	Intergenic
125	p3	(GAA)4	12	64750	64761	psbE/petL	Intergenic
126	p1	(A)10	10	64878	64887	psbE/petL	Intergenic
127	p2	(TA)4	8	65001	65008	psbE/petL	Intergenic
128	p1	(T)9	9	65084	65092	psbE/petL	Intergenic
129	p1	(A)8	8	65209	65216	psbE/petL	Intergenic
130	p1	(T)9	9	65512	65520	psbE/petL	Intergenic
131	p1	(T)12	12	65829	65840	petL/petG	Intergenic
132	p1	(A)8	8	66287	66294	trnW-CCA/trnP-UGG	Intergenic
133	p1	(A)8	8	66700	66707	trnP-UGG/psaJ	Intergenic
134	p1	(A)9	9	67207	67215	psaJ/rpl33	Intergenic
135	p1	(T)8	8	67533	67540	rpl33/rps18	Intergenic
136	p2	(TA)4	8	67586	67593	rpl33/rps18	Intergenic
137	p1	(T)9	9	68115	68123	rps18/rpl20	Intergenic
138	p4	(TTTA)3	12	68141	68152	rps18/rpl20	Intergenic
139	p1	(T)15	15	68758	68772	rpl20/rps12	Intergenic
140	p1	(A)8	8	68831	68838	rpl20/rps12	Intergenic
141	p1	(T)10	10	70830	70839	clpP	Genic
142	p4	(TTTC)3	12	71224	71235	clpP	Genic
143	p1	(A)10	10	71343	71352	clpP	Genic
144	p2	(GA)4	8	71596	71603	clpP	Genic
145	p1	(T)10	10	73722	73731	psbB/psbT	Intergenic
146	p1	(T)10	10	73800	73809	psbB/psbT	Intergenic
147	p1	(T)8	8	74883	74890	petB	Genic
148	p1	(T)8	8	74938	74945	petB	Genic
149	p1	(A)8	8	75136	75143	petB	Genic
150	p2	(AT)4	8	76660	76667	petD	Genic
151	p1	(T)10	10	77844	77853	rpoA	Genic
152	p2	(GA)4	8	78537	78544	rpoA	Genic
153	p1	(T)9	9	79812	79820	infA/rps8	Intergenic
154	p1	(A)13	13	80824	80836	rpl14/rpl16	Intergenic
155	p1	(A)8	8	80868	80875	rpl14/rpl16	Intergenic
156	p2	(TA)4	8	81515	81522	rpl16	Genic
157	p1	(T)11	11	81723	81733	rpl16	Genic
158	p1	(T)8	8	81981	81988	rpl16	Genic
159	p1	(A)8	8	82079	82086	rpl16	Genic
160	p1	(T)14	14	82214	82227	rpl16	Genic
161	p2	(AT)4	8	83552	83559	rpl22	Genic
162	p1	(T)12	12	83664	83675	rpl22	Genic
163	p1	(T)9	9	84010	84018	rps19	Genic
164	p2	(GA)4	8	85580	85587	ycf2	Genic
165	p2	(GA)4	8	85592	85599	ycf2	Genic
166	p2	(GA)4	8	86282	86289	ycf2	Genic
167	p1	(A)9	9	88257	88265	ycf2	Genic
168	p1	(A)8	8	92161	92168	ycf15/trnL-CAA	Intergenic
169	p2	(TC)4	8	92303	92310	ycf15/trnL-CAA	Intergenic
170	p1	(G)8	8	92570	92577	ycf15/trnL-CAA	Intergenic
171	p2	(AG)4	8	93664	93671	ndhB	Genic
172	p1	(T)8	8	100971	100978	trnI-GAU	tRNA
173	p1	(T)10	10	102304	102313	trnA-UGC	tRNA
174	p4	(AGGT)3	12	104295	104306	rrn23	rRNA
175	p2	(CT)4	8	104333	104340	rrn23	rRNA
176	p1	(T)9	9	106068	106076	rrn5/trnR-ACG	Intergenic
177	p1	(A)10	10	106090	106099	rrn5/trnR-ACG	Intergenic
178	p1	(T)8	8	106244	106251	rrn5/trnR-ACG	Intergenic
179	p1	(T)8	8	106486	106493	trnR-ACG/trnN-GUU	Intergenic
180	p1	(T)8	8	106561	106568	trnR-ACG/trnN-GUU	Intergenic
181	p1	(A)8	8	107454	107461	trnN-GUU/ycf1	Intergenic
182	p1	(A)9	9	108672	108680	ndhF	Genic
183	p3	(TAA)4	12	109210	109221	ndhF	Genic
184	p1	(T)8	8	109234	109241	ndhF	Genic
185	p1	(A)8	8	109273	109280	ndhF	Genic
186	p1	(T)8	8	109390	109397	ndhF	Genic
187	p1	(A)8	8	109413	109420	ndhF	Genic
188	p1	(A)8	8	111480	111487	ndhF/rpl32	Intergenic
189	p1	(T)8	8	111679	111686	ndhF/rpl32	Intergenic
190	p1	(A)9	9	111957	111965	rpl32	Genic
191	p1	(A)12	12	112043	112054	rpl32	Genic
192	p1	(T)10	10	112194	112203	rpl32/trnL-UAG	Intergenic
193	p2	(TA)4	8	112314	112321	rpl32/trnL-UAG	Intergenic
194	p1	(T)12	12	112464	112475	rpl32/trnL-UAG	Intergenic
195	p1	(T)8	8	113201	113208	trnL-UAG/ccsA	Intergenic
196	p1	(T)9	9	113496	113504	ccsA	Genic
197	p2	(CA)4	8	114293	114300	ccsA/ndhD	Intergenic
198	p1	(T)8	8	114980	114987	ndhD	Genic
199	p1	(A)10	10	115972	115981	ndhD/psaC	Intergenic
200	p1	(A)9	9	115985	115993	ndhD/psaC	Intergenic
201	p1	(A)10	10	117963	117972	ndhG/ndhI	Intergenic
202	p1	(A)8	8	118527	118534	ndhI/ndhA	Intergenic
203	p1	(T)10	10	119590	119599	ndhA	Genic
204	p1	(T)10	10	119852	119861	ndhA	Genic
205	p1	(T)8	8	120037	120044	ndhA	Genic
206	p1	(A)8	8	120118	120125	ndhA	Genic
207	p1	(T)8	8	122307	122314	rps15	Genic
208	p1	(T)8	8	122341	122348	rps15	Genic
209	p1	(T)8	8	122378	122385	rps15/ycf1	Intergenic
210	p1	(T)8	8	122953	122960	ycf1	Genic
211	p4	(TAAT)3	12	124114	124125	ycf1	Genic
212	p1	(A)8	8	124469	124476	ycf1	Genic
213	p1	(T)8	8	124547	124554	ycf1	Genic
214	p1	(T)9	9	124934	124942	ycf1	Genic
215	p1	(T)8	8	125084	125091	ycf1	Genic
216	p1	(T)14	14	125093	125106	ycf1	Genic
217	p1	(T)9	9	125705	125713	ycf1	Genic
218	p1	(T)8	8	126192	126199	ycf1	Genic
219	p1	(T)14	14	126700	126713	ycf1	Genic
220	p1	(A)8	8	126878	126885	ycf1	Genic
221	p1	(T)8	8	127988	127995	ycf1/trnN-GUU	Intergenic
222	p1	(A)8	8	128881	128888	trnN-GUU/trnR-ACG	Intergenic
223	p1	(A)8	8	128956	128963	trnN-GUU/trnR-ACG	Intergenic
224	p1	(A)8	8	129198	129205	trnR-ACG/rrn5	Intergenic
225	p1	(T)10	10	129350	129359	trnR-ACG/rrn5	Intergenic
226	p1	(A)9	9	129373	129381	trnR-ACG/rrn5	Intergenic
227	p2	(AG)4	8	131109	131116	rrn23	rRNA
228	p4	(CTAC)3	12	131141	131152	rrn23	rRNA
229	p1	(A)10	10	133136	133145	trnA-UGC	tRNA
230	p1	(A)8	8	134471	134478	trnI-GAU	tRNA
231	p2	(CT)4	8	141778	141785	ndhB	Genic
232	p1	(C)8	8	142872	142879	trnL-CAA/ycf15	Intergenic
233	p2	(AG)4	8	143138	143145	trnL-CAA/ycf15	Intergenic
234	p1	(T)8	8	143281	143288	trnL-CAA/ycf15	Intergenic
235	p1	(T)9	9	147184	147192	ycf2	Genic
236	p2	(TC)4	8	149160	149167	ycf2	Genic
237	p2	(TC)4	8	149850	149857	ycf2	Genic
238	p2	(TC)4	8	149862	149869	ycf2	Genic
239	p1	(A)9	9	151431	151439	-	-

## Sheet: Salsola tragus 
List if simple sequence repeats identified in the plastid genome of S. tragus
SSR nr.	SSR type	SSR	size	start	end	Location	Annotation
1	p1	(A)11	11	159	169	trnH-GUG/psbA	Intergenic
2	p1	(A)9	9	217	225	trnH-GUG/psbA	Intergenic
3	p4	(TTGT)3	12	1552	1563	psbA/trnK-UUU	Intergenic
4	p1	(A)8	8	1681	1688	trnK-UUU/matK	Intergenic
5	p1	(T)9	9	1850	1858	trnK-UUU/matK	Intergenic
6	p4	(CATT)3	12	1867	1878	trnK-UUU/matK	Intergenic
7	p2	(TA)5	10	1979	1988	matK	Genic
8	p1	(T)8	8	2174	2181	matK	Genic
9	p1	(A)8	8	2843	2850	matK	Genic
10	p1	(A)9	9	3539	3547	matK/trnK-UUU	Intergenic
11	p1	(T)8	8	3591	3598	matK/trnK-UUU	Intergenic
12	p1	(T)8	8	3836	3843	matK/trnK-UUU	Intergenic
13	p4	(TTCT)3	12	3894	3905	matK/trnK-UUU	Intergenic
14	p1	(A)9	9	4202	4210	trnK-UUU/rps16	Intergenic
15	p1	(A)8	8	4236	4243	trnK-UUU/rps16	Intergenic
16	p1	(A)8	8	4362	4369	trnK-UUU/rps16	Intergenic
17	p1	(T)8	8	4408	4415	trnK-UUU/rps16	Intergenic
18	p1	(A)8	8	4479	4486	trnK-UUU/rps16	Intergenic
19	p1	(A)8	8	4501	4508	trnK-UUU/rps16	Intergenic
20	p1	(T)8	8	4548	4555	trnK-UUU/rps16	Intergenic
21	p1	(T)8	8	4753	4760	trnK-UUU/rps16	Intergenic
22	p1	(C)8	8	5024	5031	rps16	Genic
23	p1	(A)11	11	5248	5258	rps16	Genic
24	p1	(T)8	8	5413	5420	rps16	Genic
25	p1	(A)8	8	6177	6184	rps16/trnQ-UUG	Intergenic
26	p2	(AT)4	8	6214	6221	rps16/trnQ-UUG	Intergenic
27	p1	(T)8	8	6262	6269	rps16/trnQ-UUG	Intergenic
28	p1	(A)11	11	6389	6399	rps16/trnQ-UUG	Intergenic
29	p1	(A)9	9	6456	6464	rps16/trnQ-UUG	Intergenic
30	p1	(A)12	12	6864	6875	trnQ-UUG/psbK	Intergenic
31	p1	(A)9	9	7460	7468	psbK/psbI	Intergenic
32	p1	(A)10	10	7710	7719	psbI/trnS-GCU	Intergenic
33	p1	(A)8	8	7985	7992	trnS-GCU/trnG-GCC	Intergenic
34	p2	(TA)5	10	8020	8029	trnS-GCU/trnG-GCC	Intergenic
35	p1	(T)9	9	9097	9105	trnG-GCC	tRNA
36	p1	(T)9	9	9174	9182	trnG-GCC	tRNA
37	p1	(A)10	10	9592	9601	trnG-GCC/trnR-UCU	Intergenic
38	p1	(A)10	10	9654	9663	trnG-GCC/trnR-UCU	Intergenic
39	p1	(T)8	8	9763	9770	trnR-UCU/atpA	Intergenic
40	p2	(TA)4	8	10016	10023	atpA	Genic
41	p1	(T)17	17	11350	11366	atpA/atpF	Intergenic
42	p1	(A)8	8	12054	12061	atpF	Genic
43	p1	(T)13	13	12120	12132	atpF	Genic
44	p1	(A)11	11	12217	12227	atpF	Genic
45	p1	(T)8	8	12320	12327	atpF	Genic
46	p3	(AAT)4	12	12883	12894	atpF/atpH	Intergenic
47	p4	(GGAA)3	12	12990	13001	atpF/atpH	Intergenic
48	p2	(CA)4	8	13432	13439	atpH/atpI	Intergenic
49	p1	(A)7	7	13440	13446	atpH/atpI	Intergenic
50	p1	(T)8	8	13980	13987	atpH/atpI	Intergenic
51	p1	(T)10	10	16131	16140	rpoC2	Genic
52	p1	(A)8	8	17194	17201	rpoC2	Genic
53	p1	(T)12	12	18015	18026	rpoC2	Genic
54	p1	(A)8	8	18159	18166	rpoC2	Genic
55	p1	(A)8	8	21822	21829	rpoC1	Genic
56	p1	(A)15	15	22464	22478	rpoC1	Genic
57	p1	(T)10	10	22485	22494	rpoC1	Genic
58	p1	(T)8	8	25631	25638	rpoB	Genic
59	p1	(T)10	10	25735	25744	rpoB	Genic
60	p1	(A)9	9	26643	26651	rpoB/trnC-GCA	Intergenic
61	p2	(TA)4	8	26746	26753	rpoB/trnC-GCA	Intergenic
62	p1	(T)10	10	26947	26956	rpoB/trnC-GCA	Intergenic
63	p1	(A)9	9	27494	27502	rpoB/trnC-GCA	Intergenic
64	p1	(T)10	10	28223	28232	petN/psbM	Intergenic
65	p1	(A)8	8	28388	28395	petN/psbM	Intergenic
66	p1	(T)8	8	28408	28415	petN/psbM	Intergenic
67	p1	(A)8	8	28513	28520	petN/psbM	Intergenic
68	p1	(A)11	11	29776	29786	psbM/trnD-GUC	Intergenic
69	p1	(T)8	8	30011	30018	trnD-GUC/trnY-GUA	Intergenic
70	p1	(A)8	8	30300	30307	trnD-GUC/trnY-GUA	Intergenic
71	p1	(A)9	9	30862	30870	trnE-UUC/trnT-GGU	Intergenic
72	p1	(T)8	8	31473	31480	trnT-GGU/psbD	Intergenic
73	p1	(A)10	10	31607	31616	trnT-GGU/psbD	Intergenic
74	p1	(T)10	10	34929	34938	psbC/trnS-UGA	Intergenic
75	p2	(GA)4	8	35046	35053	trnS-UGA	tRNA
76	p2	(AT)4	8	35935	35942	psbZ/trnG-UCC	Intergenic
77	p1	(C)10	10	39886	39895	psaA	Genic
78	p1	(T)14	14	41539	41552	psaA/ycf3	Intergenic
79	p1	(T)8	8	41688	41695	psaA/ycf3	Intergenic
80	p1	(T)8	8	41861	41868	psaA/ycf3	Intergenic
81	p1	(A)9	9	41873	41881	psaA/ycf3	Intergenic
82	p2	(TA)4	8	42814	42821	ycf3	Genic
83	p1	(T)8	8	42921	42928	ycf3	Genic
84	p1	(T)8	8	43068	43075	ycf3	Genic
85	p2	(TA)4	8	44496	44503	ycf3/trnS-GGA	Intergenic
86	p2	(AT)4	8	44557	44564	ycf3/trnS-GGA	Intergenic
87	p1	(T)9	9	44587	44595	ycf3/trnS-GGA	Intergenic
88	p1	(T)8	8	45842	45849	rps4/trnT-UGU	Intergenic
89	p1	(T)10	10	46008	46017	rps4/trnT-UGU	Intergenic
90	p1	(A)9	9	46044	46052	rps4/trnT-UGU	Intergenic
91	p1	(A)9	9	46209	46217	rps4/trnT-UGU	Intergenic
92	p1	(A)8	8	46708	46715	trnT-UGU/trnL-UAA	Intergenic
93	p1	(A)9	9	46793	46801	trnT-UGU/trnL-UAA	Intergenic
94	p1	(T)9	9	47336	47344	trnL-UAA	tRNA
95	p2	(AT)4	8	47413	47420	trnL-UAA	tRNA
96	p1	(T)9	9	47700	47708	trnL-UAA/trnF-GAA	Intergenic
97	p2	(AT)4	8	47801	47808	trnL-UAA/trnF-GAA	Intergenic
98	p1	(T)9	9	47896	47904	trnL-UAA/trnF-GAA	Intergenic
99	p1	(T)11	11	47963	47973	trnL-UAA/trnF-GAA	Intergenic
100	p1	(T)9	9	48309	48317	trnF-GAA/ndhJ	Intergenic
101	p1	(A)11	11	48379	48389	trnF-GAA/ndhJ	Intergenic
102	p1	(T)9	9	48661	48669	trnF-GAA/ndhJ	Intergenic
103	p1	(T)12	12	49284	49295	ndhJ/ndhK	Intergenic
104	p1	(T)12	12	50093	50104	ndhK/ndhC	Intergenic
105	p2	(AT)4	8	50711	50718	ndhC/trnV-UAC	Intergenic
106	p1	(A)8	8	50788	50795	ndhC/trnV-UAC	Intergenic
107	p1	(T)8	8	50903	50910	ndhC/trnV-UAC	Intergenic
108	p1	(T)9	9	51024	51032	ndhC/trnV-UAC	Intergenic
109	p1	(T)9	9	51325	51333	trnV-UAC	tRNA
110	p1	(T)10	10	52241	52250	trnM-CAU/atpE	Intergenic
111	p2	(TA)5	10	52334	52343	trnM-CAU/atpE	Intergenic
112	p1	(T)10	10	54263	54272	atpB	Genic
113	p1	(A)8	8	54367	54374	atpB/rbcL	Intergenic
114	p1	(T)9	9	54477	54485	atpB/rbcL	Intergenic
115	p2	(GA)4	8	55560	55567	rbcL	Genic
116	p1	(A)8	8	56580	56587	rbcL/accD	Intergenic
117	p2	(TA)4	8	56612	56619	rbcL/accD	Intergenic
118	p1	(A)15	15	56931	56945	rbcL/accD	Intergenic
119	p1	(T)8	8	56981	56988	rbcL/accD	Intergenic
120	p1	(T)15	15	58814	58828	accD/psaI	Intergenic
121	p1	(T)8	8	58905	58912	accD/psaI	Intergenic
122	p1	(A)8	8	58918	58925	accD/psaI	Intergenic
123	p1	(T)9	9	59295	59303	accD/psaI	Intergenic
124	p4	(TAAT)4	16	59362	59377	accD/psaI	Intergenic
125	p1	(T)11	11	59574	59584	psaI/ycf4	Intergenic
126	p2	(AT)4	8	59627	59634	psaI/ycf4	Intergenic
127	p1	(T)8	8	60075	60082	ycf4	Genic
128	p1	(T)10	10	60482	60491	ycf4/cemA	Intergenic
129	p1	(A)9	9	60502	60510	ycf4/cemA	Intergenic
130	p1	(T)9	9	60653	60661	ycf4/cemA	Intergenic
131	p1	(T)8	8	60698	60705	ycf4/cemA	Intergenic
132	p1	(A)9	9	60735	60743	ycf4/cemA	Intergenic
133	p1	(A)8	8	60858	60865	ycf4/cemA	Intergenic
134	p1	(T)8	8	62180	62187	petA	Genic
135	p1	(A)8	8	62206	62213	petA	Genic
136	p1	(A)8	8	62418	62425	petA	Genic
137	p1	(T)10	10	62795	62804	petA/psbJ	Intergenic
138	p2	(AT)4	8	62919	62926	petA/psbJ	Intergenic
139	p1	(T)8	8	62960	62967	petA/psbJ	Intergenic
140	p1	(G)8	8	63136	63143	petA/psbJ	Intergenic
141	p1	(A)10	10	63335	63344	petA/psbJ	Intergenic
142	p1	(A)10	10	63618	63627	petA/psbJ	Intergenic
143	p1	(C)8	8	63641	63648	petA/psbJ	Intergenic
144	p1	(A)10	10	64183	64192	psbF	Genic
145	p1	(T)10	10	64750	64759	psbE/petL	Intergenic
146	p3	(GAA)4	12	64928	64939	psbE/petL	Intergenic
147	p1	(A)12	12	65064	65075	psbE/petL	Intergenic
148	p1	(T)8	8	65267	65274	psbE/petL	Intergenic
149	p1	(A)9	9	65391	65399	psbE/petL	Intergenic
150	p1	(T)9	9	65588	65596	psbE/petL	Intergenic
151	p1	(T)15	15	65909	65923	petL/petG	Intergenic
152	p1	(A)9	9	66353	66361	trnW-CCA/trnP-UGG	Intergenic
153	p1	(T)9	9	66744	66752	trnP-UGG/psaJ	Intergenic
154	p2	(AT)4	8	66848	66855	trnP-UGG/psaJ	Intergenic
155	p1	(T)10	10	67582	67591	rpl33/rps18	Intergenic
156	p2	(TA)4	8	67630	67637	rpl33/rps18	Intergenic
157	p1	(T)8	8	68829	68836	rpl20/rps12	Intergenic
158	p1	(A)9	9	68896	68904	rpl20/rps12	Intergenic
159	p1	(A)8	8	70890	70897	clpP	Genic
160	p1	(A)8	8	71098	71105	clpP	Genic
161	p1	(T)10	10	71213	71222	clpP	Genic
162	p1	(T)8	8	71321	71328	clpP	Genic
163	p2	(GA)4	8	71698	71705	clpP	Genic
164	p1	(T)8	8	73847	73854	psbB/psbT	Intergenic
165	p1	(T)12	13	73918	73929	psbB/psbT	Intergenic
166	p1	(T)10	10	75013	75022	petB	Genic
167	p6	(ATTTTA)3	18	75486	75503	petB	Genic
168	p1	(T)10	10	78028	78037	rpoA	Genic
169	p2	(GA)4	8	78727	78734	rpoA	Genic
170	p1	(T)12	12	79387	79398	rps11/rpl36	Intergenic
171	p1	(T)9	9	80510	80518	rps8/rpl14	Intergenic
172	p1	(A)8	8	81040	81047	rpl14/rpl16	Intergenic
173	p2	(AT)4	8	81644	81651	rpl16	Genic
174	p1	(T)9	9	81678	81686	rpl16	Genic
175	p1	(A)9	9	81699	81707	rpl16	Genic
176	p1	(T)8	8	82049	82056	rpl16	Genic
177	p1	(T)9	9	82109	82117	rpl16	Genic
178	p1	(T)10	10	82165	82174	rpl16	Genic
179	p1	(A)9	9	82197	82205	rpl16	Genic
180	p2	(AT)4	8	83672	83679	rpl22	Genic
181	p1	(T)15	15	83772	83786	rpl22	Genic
182	p1	(T)9	9	84132	84140	rps19	Genic
183	p2	(GA)4	8	85696	85703	ycf2	Genic
184	p2	(GA)4	8	85708	85715	ycf2	Genic
185	p1	(A)9	9	88424	88432	ycf2	Genic
186	p1	(A)9	9	92410	92418	ycf15/trnL-CAA	Intergenic
187	p2	(TC)4	8	92547	92554	ycf15/trnL-CAA	Intergenic
188	p1	(G)8	8	92822	92829	ycf15/trnL-CAA	Intergenic
189	p2	(TA)4	8	93185	93192	trnL-CAA/ndhB	Intergenic
190	p2	(AG)4	8	93927	93934	ndhB	Genic
191	p1	(A)8	8	94427	94434	ndhB	Genic
192	p1	(T)8	8	101256	101263	trnI-GAU	tRNA
193	p4	(AGGT)3	12	104582	104593	rrn23	rRNA
194	p2	(CT)4	8	104620	104627	rrn23	rRNA
195	p1	(A)9	9	106377	106385	rrn5/trnR-ACG	Intergenic
196	p1	(T)8	8	106530	106537	rrn5/trnR-ACG	Intergenic
197	p1	(T)9	9	106845	106853	trnR-ACG/trnN-GUU	Intergenic
198	p1	(T)8	8	106952	106959	trnR-ACG/trnN-GUU	Intergenic
199	p1	(A)8	8	107591	107598	trnN-GUU/ycf1	Intergenic
200	p3	(ATA)4	12	107605	107616	trnN-GUU/ycf1	Intergenic
201	p1	(A)8	8	107646	107653	trnN-GUU/ycf1	Intergenic
202	p3	(ATA)4	12	107660	107671	trnN-GUU/ycf1	Intergenic
203	p1	(A)8	8	107701	107708	trnN-GUU/ycf1	Intergenic
204	p3	(ATA)4	12	107715	107726	trnN-GUU/ycf1	Intergenic
205	p1	(A)8	8	107756	107763	trnN-GUU/ycf1	Intergenic
206	p1	(T)8	8	109016	109023	ycf1	Genic
207	p3	(AAT)4	12	109125	109136	ycf1	Genic
208	p3	(AAT)4	12	109170	109181	ycf1	Genic
209	p1	(A)9	9	109420	109428	ycf1/ndhF	Intergenic
210	p2	(AT)5	10	109610	109619	ndhF	Genic
211	p1	(A)8	8	110309	110316	ndhF	Genic
212	p1	(T)8	8	110426	110433	ndhF	Genic
213	p1	(A)8	8	110448	110455	ndhF	Genic
214	p2	(AT)4	8	111933	111940	ndhF/rpl32	Intergenic
215	p1	(T)11	11	111955	111965	ndhF/rpl32	Intergenic
216	p1	(T)8	8	112703	112710	ndhF/rpl32	Intergenic
217	p1	(A)9	9	112790	112798	ndhF/rpl32	Intergenic
218	p1	(A)8	8	113007	113014	rpl32	Genic
219	p1	(T)11	11	113225	113235	rpl32/trnL-UAG	Intergenic
220	p1	(A)8	8	113468	113475	rpl32/trnL-UAG	Intergenic
221	p1	(T)8	8	113780	113787	rpl32/trnL-UAG	Intergenic
222	p1	(A)12	12	113970	113981	rpl32/trnL-UAG	Intergenic
223	p1	(T)10	10	114232	114241	trnL-UAG/ccsA	Intergenic
224	p1	(T)8	8	116011	116018	ndhD	Genic
225	p1	(A)8	8	117004	117011	ndhD/psaC	Intergenic
226	p3	(ATT)4	12	118177	118188	ndhE/ndhG	Intergenic
227	p1	(A)10	10	119038	119047	ndhG/ndhI	Intergenic
228	p1	(A)9	9	119602	119610	ndhI/ndhA	Intergenic
229	p1	(T)8	8	119669	119676	ndhI/ndhA	Intergenic
230	p1	(A)9	9	120356	120364	ndhA	Genic
231	p1	(T)10	10	120474	120483	ndhA	Genic
232	p1	(T)8	8	120655	120662	ndhA	Genic
233	p1	(T)12	12	120697	120708	ndhA	Genic
234	p1	(A)9	9	121010	121018	ndhA	Genic
235	p1	(A)8	8	121221	121228	ndhA	Genic
236	p1	(T)8	8	123396	123403	rps15	Genic
237	p1	(T)8	8	123430	123437	rps15	Genic
238	p1	(T)10	10	123474	123483	rps15/ycf1	Intergenic
239	p1	(T)9	9	124041	124049	ycf1	Genic
240	p1	(T)10	10	124750	124759	ycf1	Genic
241	p4	(AATT)3	12	125243	125254	ycf1	Genic
242	p1	(T)11	11	125678	125688	ycf1	Genic
243	p1	(T)9	9	126068	126076	ycf1	Genic
244	p1	(T)8	8	126227	126234	ycf1	Genic
245	p1	(A)8	8	126399	126406	ycf1	Genic
246	p1	(A)8	8	127024	127031	ycf1	Genic
247	p1	(T)10	10	127732	127741	ycf1	Genic
248	p3	(ATT)4	12	127782	127793	ycf1	Genic
249	p3	(ATT)4	12	127827	127838	ycf1	Genic
250	p1	(A)8	8	127940	127947	ycf1	Genic
251	p1	(T)8	8	129200	129207	ycf1/trnN-GUU	Intergenic
252	p3	(ATT)4	12	129235	129246	ycf1/trnN-GUU	Intergenic
253	p1	(T)8	8	129255	129262	ycf1/trnN-GUU	Intergenic
254	p3	(ATT)4	12	129290	129301	ycf1/trnN-GUU	Intergenic
255	p1	(T)8	8	129310	129317	ycf1/trnN-GUU	Intergenic
256	p3	(ATT)4	12	129345	129356	ycf1/trnN-GUU	Intergenic
257	p1	(T)8	8	129365	129372	ycf1/trnN-GUU	Intergenic
258	p1	(A)8	8	130004	130011	trnN-GUU/trnR-ACG	Intergenic
259	p1	(A)9	9	130110	130118	trnN-GUU/trnR-ACG	Intergenic
260	p1	(A)8	8	130426	130433	trnR-ACG/rrn5	Intergenic
261	p1	(T)9	9	130578	130586	trnR-ACG/rrn5	Intergenic
262	p2	(AG)4	8	132336	132343	rrn23	rRNA
263	p4	(CTAC)3	12	132368	132379	rrn23	rRNA
264	p1	(A)8	8	135700	135707	trnI-GAU	tRNA
265	p1	(T)8	8	142529	142536	ndhB	Genic
266	p2	(CT)4	8	143029	143036	ndhB	Genic
267	p2	(AT)4	8	143770	143777	ndhB/trnL-CAA	Intergenic
268	p1	(C)8	8	144134	144141	trnL-CAA/ycf15	Intergenic
269	p2	(AG)4	8	144408	144415	trnL-CAA/ycf15	Intergenic
270	p1	(T)9	9	144545	144553	trnL-CAA/ycf15	Intergenic
271	p1	(T)9	9	148531	148539	ycf2	Genic
272	p2	(TC)4	8	151248	151255	ycf2	Genic
273	p2	(TC)4	8	151260	151267	ycf2	Genic
274	p1	(A)9	9	152823	152831	-	-

## Sheet: Pyankovia affinis
List if simple sequence repeats identified in the plastid genome of P. affinis
SSR nr.	SSR type	SSR	size	start	end	Location	Annotation
1	p1	(A)8	8	183	190	trnH-GUG/psbA	Intergenic
2	p1	(A)8	8	1621	1628	psbA/trnK-UUU	Intergenic
3	p4	(AAAT)3	12	1853	1864	trnK-UUU/matK	Intergenic
4	p5	(TTTCA)3	15	1899	1913	trnK-UUU/matK	Intergenic
5	p1	(T)8	8	2178	2185	matK	Genic
6	p1	(A)9	9	2594	2602	matK	Genic
7	p1	(T)8	8	3841	3843	matK/rps16	Intergenic
8	p4	(TTCT)3	12	3900	3911	matK/rps16	Intergenic
9	p1	(A)8	8	4413	4420	matK/rps16	Intergenic
10	p1	(C)8	8	5089	5096	rps16	Genic
11	p2	(TA)4	8	5156	5163	rps16	Genic
12	p1	(T)8	8	5362	5369	rps16	Genic
13	p1	(T)10	10	6218	6227	rps16/trnQ-UUG	Intergenic
14	p1	(T)9	9	6323	6331	rps16/trnQ-UUG	Intergenic
15	p1	(A)10	10	6911	6920	trnQ-UUG/psbK	Intergenic
16	p1	(A)8	8	7527	7534	psbK/psbI	Intergenic
17	p2	(TA)4	8	7703	7710	psbI/trnS-GCU	Intergenic
18	p1	(A)10	10	7803	7812	psbI/trnS-GCU	Intergenic
19	p2	(AT)5	10	8108	8117	trnS-GCU/trnG-GCC	Intergenic
20	p1	(T)9	9	8663	8671	trnS-GCU/trnG-GCC	Intergenic
21	p1	(T)8	8	9040	9047	trnG-GCC	tRNA
22	p1	(A)11	11	9630	9640	trnG-GCC/trnR-UCU	Intergenic
23	p1	(T)8	8	9810	9817	trnR-UCU/atpA	Intergenic
24	p1	(A)8	8	9853	9860	trnR-UCU/atpA	Intergenic
25	p2	(TA)4	8	10091	10098	atpA	Genic
26	p1	(T)14	14	11425	11438	atpA/atpF	Intergenic
27	p1	(A)9	9	12126	12134	atpF	Genic
28	p1	(T)8	8	12185	12192	atpF	Genic
29	p1	(T)11	11	12349	12359	atpF	Genic
30	p1	(A)10	10	13476	13485	atpH/atpI	Intergenic
31	p1	(T)9	9	13985	13993	atpH/atpI	Intergenic
32	p1	(A)9	9	14912	14920	atpI/rps2	Intergenic
33	p4	(ATTA)3	12	15016	15027	atpI/rps2	Intergenic
34	p1	(T)9	9	15855	15863	rps2/rpoC2	Intergenic
35	p1	(T)9	9	16166	16174	rpoC2	Genic
36	p1	(A)8	8	17232	17239	rpoC2	Genic
37	p1	(T)13	13	18051	18063	rpoC2	Genic
38	p1	(A)8	8	18197	18204	rpoC2	Genic
39	p1	(A)8	8	21853	21860	rpoC1	Genic
40	p1	(T)10	10	22193	22202	rpoC1	Genic
41	p1	(T)10	10	22517	22526	rpoC1	Genic
42	p1	(T)8	8	25662	25669	rpoB	Genic
43	p1	(T)10	10	25766	25775	rpoB	Genic
44	p1	(A)10	10	27478	27487	rpoB/trnC-GCA	Intergenic
45	p1	(A)10	10	27892	27901	trnC-GCA/petN	Intergenic
46	p1	(A)10	10	28253	28262	petN/psbM	Intergenic
47	p1	(A)11	11	29347	29357	psbM/trnD-GUC	Intergenic
48	p1	(T)10	10	29402	29411	psbM/trnD-GUC	Intergenic
49	p1	(T)9	9	30098	30106	psbM/trnD-GUC	Intergenic
50	p1	(T)11	11	30212	30222	psbM/trnD-GUC	Intergenic
51	p1	(T)8	8	30371	30378	trnD-GUC/trnY-GUA	Intergenic
52	p1	(A)10	10	30401	30410	trnD-GUC/trnY-GUA	Intergenic
53	p1	(A)9	9	30525	30533	trnD-GUC/trnY-GUA	Intergenic
54	p1	(T)9	9	32302	32310	trnT-GGU/psbD	Intergenic
55	p1	(T)9	9	34928	34936	psbC/trnS-UGA	Intergenic
56	p1	(T)8	8	34971	34978	psbC/trnS-UGA	Intergenic
57	p1	(A)9	9	35055	35063	psbC/trnS-UGA	Intergenic
58	p2	(GA)4	8	35085	35092	trnS-UGA	tRNA
59	p1	(A)13	13	35855	35867	psbZ/trnG-UCC	Intergenic
60	p2	(AT)4	8	35993	36000	psbZ/trnG-UCC	Intergenic
61	p1	(T)8	8	36230	36237	trnG-UCC/trnfM-CAU	Intergenic
62	p1	(C)10	10	39960	39969	psaA	Genic
63	p1	(T)9	9	41613	41621	psaA/ycf3	Intergenic
64	p1	(T)9	9	41908	41916	psaA/ycf3	Intergenic
65	p1	(A)10	10	41921	41930	psaA/ycf3	Intergenic
66	p1	(A)8	8	41991	41998	psaA/ycf3	Intergenic
67	p1	(T)10	10	42451	42460	ycf3	Genic
68	p1	(T)8	8	42693	42700	ycf3	Genic
69	p2	(TA)4	8	42851	42858	ycf3	Genic
70	p2	(GT)4	8	44329	44336	ycf3/trnS-GGA	Intergenic
71	p2	(TA)4	8	44549	44556	ycf3/trnS-GGA	Intergenic
72	p4	(CTTT)3	12	45893	45904	rps4/trnT-UGU	Intergenic
73	p1	(A)10	10	46497	46506	trnT-UGU/trnL-UAA	Intergenic
74	p1	(A)8	8	46580	46587	trnT-UGU/trnL-UAA	Intergenic
75	p2	(AT)4	8	46724	46731	trnT-UGU/trnL-UAA	Intergenic
76	p1	(T)12	12	47213	47224	trnL-UAA	tRNA
77	p2	(AT)4	8	47297	47304	trnL-UAA	tRNA
78	p1	(A)10	10	47355	47364	trnL-UAA	tRNA
79	p1	(T)10	10	47578	47587	trnL-UAA/trnF-GAA	Intergenic
80	p2	(TA)4	8	47769	47776	trnL-UAA/trnF-GAA	Intergenic
81	p1	(T)9	9	47778	47786	trnL-UAA/trnF-GAA	Intergenic
82	p1	(T)9	9	48173	48181	trnF-GAA/ndhJ	Intergenic
83	p1	(T)8	8	48325	48332	trnF-GAA/ndhJ	Intergenic
84	p1	(T)10	10	48946	48955	ndhJ/ndhK	Intergenic
85	p2	(AT)4	8	50390	50397	ndhC/trnV-UAC	Intergenic
86	p1	(T)10	10	51037	51046	trnV-UAC	tRNA
87	p1	(T)8	8	51944	51951	trnM-CAU/atpE	Intergenic
88	p1	(T)8	8	53949	53956	atpB	Genic
89	p1	(A)9	9	54055	54063	atpB/rbcL	Intergenic
90	p1	(T)9	9	54161	54169	atpB/rbcL	Intergenic
91	p1	(T)8	8	54285	54292	atpB/rbcL	Intergenic
92	p2	(AT)4	8	54533	54540	atpB/rbcL	Intergenic
93	p2	(GA)4	8	55208	55215	rbcL	Genic
94	p1	(T)8	8	56221	56228	rbcL/accD	Intergenic
95	p1	(A)13	13	56570	56582	rbcL/accD	Intergenic
96	p1	(T)9	9	58412	58420	accD/psaI	Intergenic
97	p1	(A)8	9	58551	58558	accD/psaI	Intergenic
98	p2	(AT)4	8	58584	58591	accD/psaI	Intergenic
99	p1	(A)9	9	58715	58723	accD/psaI	Intergenic
100	p1	(T)9	9	58772	58780	accD/psaI	Intergenic
101	p4	(TAAT)4	16	58838	58853	accD/psaI	Intergenic
102	p1	(A)9	9	59203	59211	psaI/ycf4	Intergenic
103	p1	(T)8	8	59540	59547	ycf4	Genic
104	p1	(A)8	8	59988	59995	ycf4/cemA	Intergenic
105	p1	(A)9	9	60105	60113	ycf4/cemA	Intergenic
106	p1	(T)8	8	61484	61491	petA	Genic
107	p1	(A)8	8	61510	61517	petA	Genic
108	p2	(AT)4	8	62221	62228	petA/psbJ	Intergenic
109	p1	(T)8	8	62574	62581	petA/psbJ	Intergenic
110	p1	(T)10	10	62591	62600	petA/psbJ	Intergenic
111	p1	(A)10	10	62626	62635	petA/psbJ	Intergenic
112	p6	(ATTCGG)3	18	63390	63407	psbL/psbF	Intergenic
113	p1	(A)10	10	63451	63460	psbF	Genic
114	p1	(T)8	8	64024	64031	psbE/petL	Intergenic
115	p1	(A)11	11	64368	64378	psbE/petL	Intergenic
116	p1	(T)9	9	64552	64560	psbE/petL	Intergenic
117	p1	(A)10	10	64677	64686	psbE/petL	Intergenic
118	p3	(ATT)4	12	64784	64795	psbE/petL	Intergenic
119	p1	(T)12	12	64889	64900	psbE/petL	Intergenic
120	p1	(T)12	12	65324	65335	petL/petG	Intergenic
121	p1	(T)12	12	66050	66061	trnP-UGG/psaJ	Intergenic
122	p1	(A)10	10	66642	66651	psaJ/rpl33	Intergenic
123	p1	(T)11	11	67049	67059	rpl33/rps18	Intergenic
124	p2	(TA)4	8	67106	67113	rpl33/rps18	Intergenic
125	p1	(A)8	8	67594	67601	rps18/rpl20	Intergenic
126	p1	(T)9	9	67663	67671	rps18/rpl20	Intergenic
127	p1	(T)9	9	68301	68309	rpl20/rps12	Intergenic
128	p1	(T)9	9	68311	68319	rpl20/rps12	Intergenic
129	p1	(A)10	10	69883	69892	clpP	Genic
130	p1	(A)9	9	69973	69981	clpP	Genic
131	p1	(A)9	9	70359	70367	clpP	Genic
132	p1	(T)8	8	70391	70398	clpP	Genic
133	p1	(A)10	10	70554	70563	clpP	Genic
134	p1	(T)11	11	70780	70790	clpP	Genic
135	p1	(T)9	9	73279	73287	psbB/psbT	Intergenic
136	p1	(T)8	8	74441	74448	petB	Genic
137	p1	(G)8	8	74968	74975	petB	Genic
138	p2	(GT)4	8	77110	77117	petD/rpoA	Intergenic
139	p1	(T)10	10	77431	77440	rpoA	Genic
140	p1	(T)8	8	78798	78805	rps11/rpl36	Intergenic
141	p1	(A)8	8	80966	80973	rpl16	Genic
142	p1	(T)9	9	81276	81284	rpl16	Genic
143	p1	(T)8	8	81676	81683	rpl16	Genic
144	p1	(T)10	10	81810	81819	rpl16/rps3	Intergenic
145	p1	(T)15	15	83110	83124	rpl22	Genic
146	p1	(T)9	9	83465	83473	rps19	Genic
147	p2	(GA)4	8	85028	85035	ycf2	Genic
148	p2	(GA)4	8	85040	85047	ycf2	Genic
149	p2	(GA)4	8	85730	85737	ycf2	Genic
150	p1	(A)9	9	87780	87788	ycf2	Genic
151	p1	(A)9	9	91765	91773	ycf15/trnL-CAA	Intergenic
152	p2	(TC)4	8	91902	91909	ycf15/trnL-CAA	Intergenic
153	p2	(TA)4	8	92541	92548	trnL-CAA/ndhB	Intergenic
154	p2	(AG)4	8	93283	93290	ndhB	Genic
155	p2	(TG)4	8	98125	98132	trnV-GAC/rrn16	Intergenic
156	p1	(G)10	10	100042	100051	rrn16/trnI-GAU	Intergenic
157	p4	(AGGT)3	12	103922	103933	rrn23	rRNA
158	p1	(CT)4	8	103960	103967	rrn23	rRNA
159	p1	(A)10	10	105709	105718	rrn5/trnR-ACG	Intergenic
160	p1	(T)9	9	105856	105864	rrn5/trnR-ACG	Intergenic
161	p1	(T)8	8	106137	106144	trnR-ACG/trnN-GUU	Intergenic
162	p1	(A)8	8	106579	106586	trnN-GUU/ycf1	Intergenic
163	p1	(A)8	8	106624	106631	trnN-GUU/ycf1	Intergenic
164	p3	(GAA)8	24	107575	107598	ycf1	Genic
165	p1	(A)8	8	107894	107901	ycf1	Genic
166	p1	(A)8	8	108950	108957	ndhF	Genic
167	p1	(T)8	8	109067	109074	ndhF	Genic
168	p1	(A)8	8	109089	109096	ndhF	Genic
169	p1	(A)8	8	111030	111037	ndhF/rpl32	Intergenic
170	p1	(A)10	10	111172	111181	ndhF/rpl32	Intergenic
171	p1	(A)8	8	111639	111646	rpl32	Genic
172	p3	(TTA)4	12	111852	111863	rpl32/trnL-UAG	Intergenic
173	p1	(T)9	9	111974	111982	rpl32/trnL-UAG	Intergenic
174	p2	(TA)5	10	111994	112003	rpl32/trnL-UAG	Intergenic
175	p1	(A)9	9	112493	112501	rpl32/trnL-UAG	Intergenic
176	p1	(T)8	8	114520	114527	ndhD	Genic
177	p1	(A)8	8	115527	115534	ndhD/psaC	Intergenic
178	p1	(A)8	8	117250	117257	ndhG/ndhI	Intergenic
179	p1	(T)9	9	118186	118194	ndhI/ndhA	Intergenic
180	p1	(T)9	9	118995	119003	ndhA	Genic
181	p1	(T)9	9	119232	119240	ndhA	Genic
182	p1	(T)8	8	119702	119709	ndhA	Genic
183	p1	(A)9	9	119756	119764	ndhA	Genic
184	p1	(T)8	8	121936	121943	rps15	Genic
185	p1	(T)8	8	121970	121977	rps15	Genic
186	p1	(T)9	9	123226	123234	rps15/ycf1	Intergenic
187	p1	(T)9	9	123568	123576	ycf1	Genic
188	p4	(TAAT)3	12	123736	123747	ycf1	Genic
189	p1	(T)8	8	124157	124164	ycf1	Genic
190	p1	(T)10	10	124499	124508	ycf1	Genic
191	p1	(T)9	9	124541	124549	ycf1	Genic
192	p1	(T)8	8	124700	124707	ycf1	Genic
193	p1	(T)8	8	124836	124843	ycf1	Genic
194	p1	(T)10	10	126355	126364	ycf1	Genic
195	p1	(A)8	8	126530	126537	ycf1	Genic
196	p1	(T)8	8	126663	126670	ycf1	Genic
197	p3	(TTC)8	24	126966	126989	ycf1	Genic
198	p1	(T)8	8	127933	127940	ycf1/trnN-GUU	Intergenic
199	p1	(T)8	8	127978	127985	ycf1/trnN-GUU	Intergenic
200	p1	(A)8	8	128420	128427	trnN-GUU/trnR-ACG	Intergenic
201	p1	(A)9	9	128700	128708	trnR-ACG/rrn5	Intergenic
202	p1	(T)10	10	128846	128855	trnR-ACG/rrn5	Intergenic
203	p2	(AG)4	8	130597	130604	rrn23	rRNA
204	p4	(CTAC)3	12	130629	130640	rrn23	rRNA
205	p1	(C)10	10	134513	134522	trnI-GAU/rrn16	Intergenic
206	p2	(CA)4	8	136432	136439	rrn16/trnV-GAC	Intergenic
207	p2	(CT)4	8	141274	141281	ndhB	Genic
208	p2	(AT)4	8	142015	142022	ndhB/trnL-CAA	Intergenic
209	p2	(AG)4	8	142654	142661	trnL-CAA/ycf15	Intergenic
210	p1	(T)9	9	142791	142799	trnL-CAA/ycf15	Intergenic
211	p1	(T)9	9	146776	146784	ycf2	Genic
212	p2	(TC)4	8	148827	148834	ycf2	Genic
213	p2	(TC)4	8	149517	149524	ycf2	Genic
214	p2	(TC)4	8	149529	149536	ycf2	Genic
215	p1	(A)9	9	151091	151099	-	-

## Sheet: Xylosalsola richteri
List if simple sequence repeats identified in the plastid genome of X. richteri
SSR nr.	SSR type	SSR	size	start	end	Location	Annotation
1	p1	(A)9	9	156	164	trnH-GUG/psbA	Intergenic
2	p2	(AT)4	8	165	237	trnH-GUG/psbA	Intergenic
3	p4	(TTGT)3	12	1555	1566	psbA/trnK-UUU	Intergenic
4	p1	(A)9	9	1682	1690	trnK-UUU/matK	Intergenic
5	p4	(CATT)3	12	1875	1886	trnK-UUU/matK	Intergenic
6	p5	(TTTCA)3	15	1897	1911	trnK-UUU/matK	Intergenic
7	p1	(T)8	8	2176	2183	matK	Genic
8	p1	(A)8	8	2845	2852	matK	Genic
9	p1	(T)9	9	3834	3842	matK/trnK-UUU	Intergenic
10	p4	(TTCT)3	12	3893	3904	matK/trnK-UUU	Intergenic
11	p1	(A)10	10	4201	4210	trnK-UUU/rps16	Intergenic
12	p1	(A)8	8	4236	4243	trnK-UUU/rps16	Intergenic
13	p1	(T)8	8	4413	4420	trnK-UUU/rps16	Intergenic
14	p1	(A)10	10	4484	4493	trnK-UUU/rps16	Intergenic
15	p1	(A)8	8	4508	4515	trnK-UUU/rps16	Intergenic
16	p1	(T)8	8	4555	4562	trnK-UUU/rps16	Intergenic
17	p1	(T)8	8	4759	4766	trnK-UUU/rps16	Intergenic
18	p1	(A)10	10	5259	5268	rps16	Genic
19	p1	(T)8	8	5423	5430	rps16	Genic
20	p1	(A)8	8	6187	6194	rps16/trnQ-UUG	Intergenic
21	p2	(AT)4	8	6224	6231	rps16/trnQ-UUG	Intergenic
22	p1	(T)8	8	6272	6279	rps16/trnQ-UUG	Intergenic
23	p1	(A)11	11	6399	6409	rps16/trnQ-UUG	Intergenic
24	p1	(A)14	14	6466	6479	rps16/trnQ-UUG	Intergenic
25	p1	(A)9	9	6879	6887	trnQ-UUG/psbK	Intergenic
26	p1	(A)10	10	7468	7477	psbK/psbI	Intergenic
27	p1	(T)8	8	7622	7629	psbI/trnS-GCU	Intergenic
28	p1	(A)11	11	7720	7730	psbI/trnS-GCU	Intergenic
29	p2	(TA)5	10	8041	8050	trnS-GCU/trnG-GCC	Intergenic
30	p1	(T)8	8	8968	8975	trnG-GCC	tRNA
31	p1	(T)10	10	9068	9077	trnG-GCC	tRNA
32	p1	(T)10	10	9144	9153	trnG-GCC	tRNA
33	p1	(A)8	8	9568	9575	trnG-GCC/trnR-UCU	Intergenic
34	p1	(A)9	9	9630	9638	trnG-GCC/trnR-UCU	Intergenic
35	p1	(T)8	8	938	9745	trnR-UCU/atpA	Intergenic
36	p2	(TA)4	8	9991	9998	atpA	Genic
37	p1	(T)9	9	11325	11333	atpA/atpF	Intergenic
38	p1	(A)8	8	12021	12028	atpF	Genic
39	p1	(T)11	11	12098	12108	atpF	Genic
40	p1	(T)9	9	12121	12129	atpF	Genic
41	p1	(A)10	10	12192	12201	atpF	Genic
42	p3	(AAT)4	12	12852	12863	atpF/atpH	Intergenic
43	p4	(GGAA)3	12	12959	12970	atpF/atpH	Intergenic
44	p2	(CA)4	8	13407	13414	atpH/atpI	Intergenic
45	p1	(A)7	7	13415	13421	atpH/atpI	Intergenic
46	p1	(T)10	10	13950	13959	atpH/atpI	Intergenic
47	p1	(T)10	10	16118	16127	rpoC2	Genic
48	p1	(A)8	8	17181	17188	rpoC2	Genic
49	p1	(T)8	8	17255	17262	rpoC2	Genic
50	p1	(T)12	12	18002	18013	rpoC2	Genic
51	p1	(A)8	8	18146	18153	rpoC2	Genic
52	p1	(A)8	8	21804	21811	rpoC1	Genic
53	p1	(A)10	10	22446	22455	rpoC1	Genic
54	p1	(T)10	10	22462	22471	rpoC1	Genic
55	p1	(T)8	8	25608	25615	rpoB	Genic
56	p1	(T)10	10	25712	25721	rpoB	Genic
57	p1	(A)8	8	26620	26627	rpoB/trnC-GCA	Intergenic
58	p1	(T)9	9	26911	26919	rpoB/trnC-GCA	Intergenic
59	p1	(A)9	9	27464	27472	rpoB/trnC-GCA	Intergenic
60	p1	(A)11	11	28352	28362	petN/psbM	Intergenic
61	p1	(T)9	9	28375	28383	petN/psbM	Intergenic
62	p1	(A)8	8	28481	28488	petN/psbM	Intergenic
63	p1	(A)8	8	29752	29759	psbM/trnD-GUC	Intergenic
64	p1	(T)8	8	29979	29986	trnD-GUC/trnY-GUA	Intergenic
65	p1	(A)8	8	30268	30275	trnD-GUC/trnY-GUA	Intergenic
66	p1	(A)8	8	30830	30837	trnE-UUC/trnT-GGU	Intergenic
67	p1	(T)8	8	31440	31447	trnT-GGU/psbD	Intergenic
68	p1	(A)9	9	31574	31582	trnT-GGU/psbD	Intergenic
69	p1	(T)8	8	34906	34913	psbC/trnS-UGA	Intergenic
70	p2	(GA)4	8	35021	35028	trnS-UGA	tRNA
71	p2	(AT)4	8	35923	35930	psbZ/trnG-UCC	Intergenic
72	p1	(C)10	10	39917	39926	psaA	Genic
73	p1	(T)9	9	41570	41578	psaA/ycf3	Intergenic
74	p1	(A)10	10	41902	41911	psaA/ycf3	Intergenic
75	p1	(TA)4	8	42819	42826	ycf3	Genic
76	p1	(T)8	8	42921	42928	ycf3	Genic
77	p1	(T)8	8	43068	43075	ycf3	Genic
78	p2	(TA)4	8	44498	44505	ycf3/trnS-GGA	Intergenic
79	p2	(AT)4	8	44559	44566	ycf3/trnS-GGA	Intergenic
80	p1	(T)8	8	44620	44627	ycf3/trnS-GGA	Intergenic
81	p1	(T)9	9	45847	45855	rps4/trnT-UGU	Intergenic
82	p2	(TA)4	8	45876	45883	rps4/trnT-UGU	Intergenic
83	p1	(T)9	9	46012	46020	rps4/trnT-UGU	Intergenic
84	p1	(A)9	9	46219	46227	rps4/trnT-UGU	Intergenic
85	p4	(ATAA)3	12	46643	46654	trnT-UGU/trnL-UAA	Intergenic
86	p1	(A)8	8	46713	46720	trnT-UGU/trnL-UAA	Intergenic
87	p1	(A)9	9	46798	46806	trnT-UGU/trnL-UAA	Intergenic
88	p1	(A)8	8	47170	47177	trnL-UAA	tRNA
89	p1	(T)12	12	47334	47345	trnL-UAA	tRNA
90	p2	(AT)4	8	47414	47421	trnL-UAA	tRNA
91	p1	(T)10	10	47700	47709	trnL-UAA/trnF-GAA	Intergenic
92	p2	(AT)4	8	47802	47809	trnL-UAA/trnF-GAA	Intergenic
93	p1	(T)10	10	47920	47929	trnL-UAA/trnF-GAA	Intergenic
94	p1	(T)10	10	47988	47997	trnL-UAA/trnF-GAA	Intergenic
95	p1	(T)10	10	48332	48341	trnF-GAA/ndhJ	Intergenic
96	p1	(A)8	8	48403	48410	trnF-GAA/ndhJ	Intergenic
97	p1	(T)8	8	48695	48702	trnF-GAA/ndhJ	Intergenic
98	p1	(T)10	10	49317	49326	ndhJ/ndhK	Intergenic
99	p1	(T)12	12	50128	50139	ndhK/ndhC	Intergenic
100	p2	(AT)4	8	50734	50741	ndhC/trnV-UAC	Intergenic
101	p1	(A)8	8	50811	50818	ndhC/trnV-UAC	Intergenic
102	p1	(T)9	9	51047	51055	ndhC/trnV-UAC	Intergenic
103	p1	(T)9	9	51386	51394	trnV-UAC	tRNA
104	p1	(T)12	12	52301	52312	trnM-CAU/atpE	Intergenic
105	p1	(T)10	10	54318	54327	atpB	Genic
106	p1	(A)8	8	54422	54429	atpB/rbcL	Intergenic
107	p1	(T)9	9	54522	54530	atpB/rbcL	Intergenic
108	p2	(AT)4	8	54924	54931	atpB/rbcL	Intergenic
109	p2	(GA)4	8	55606	55613	rbcL	Genic
110	p1	(A)8	8	56626	56633	rbcL/accD	Intergenic
111	p2	(TA)4	8	56658	56665	rbcL/accD	Intergenic
112	p1	(A)13	13	56970	56982	rbcL/accD	Intergenic
113	p1	(T)9	9	57018	57026	rbcL/accD	Intergenic
114	p1	(T)11	11	58852	58862	accD/psaI	Intergenic
115	p1	(T)8	8	58927	58934	accD/psaI	Intergenic
116	p1	(A)8	8	58940	58947	accD/psaI	Intergenic
117	p1	(T)9	9	59319	59327	accD/psaI	Intergenic
118	p4	(TAAT)4	16	59386	59401	accD/psaI	Intergenic
119	p2	(AT)4	8	59648	59655	psaI/ycf4	Intergenic
120	p1	(T)8	8	60104	60111	ycf4	Genic
121	p1	(T)10	10	60511	60520	ycf4/cemA	Intergenic
122	p1	(A)8	8	60531	60538	ycf4/cemA	Intergenic
123	p1	(T)9	9	60681	60689	ycf4/cemA	Intergenic
124	p1	(T)8	8	60726	60733	ycf4/cemA	Intergenic
125	p1	(A)10	10	60763	60772	ycf4/cemA	Intergenic
126	p1	(T)8	8	62300	62307	petA	Genic
127	p1	(A)8	8	62326	62333	petA	Genic
128	p1	(A)8	8	62538	62545	petA	Genic
129	p1	(T)9	9	62915	62923	petA/psbJ	Intergenic
130	p2	(AT)4	8	63038	63045	petA/psbJ	Intergenic
131	p1	(G)8	8	63254	63261	petA/psbJ	Intergenic
132	p1	(T)8	8	63388	63395	petA/psbJ	Intergenic
133	p1	(T)8	8	63413	63420	petA/psbJ	Intergenic
134	p1	(A)12	12	63449	63460	petA/psbJ	Intergenic
135	p1	(A)10	10	64301	64310	psbF	Genic
136	p1	(T)8	8	64864	64871	psbE/petL	Intergenic
137	p3	(GAA)4	12	65058	65069	psbE/petL	Intergenic
138	p1	(A)11	11	65194	65204	psbE/petL	Intergenic
139	p1	(T)9	9	65396	65404	psbE/petL	Intergenic
140	p1	(A)8	8	65516	65523	psbE/petL	Intergenic
141	p1	(T)10	10	65712	65721	psbE/petL	Intergenic
142	p1	(T)10	10	66035	66044	petL/petG	Intergenic
143	p1	(A)8	8	66481	66488	trnW-CCA/trnP-UGG	Intergenic
144	p1	(T)8	8	67007	67014	trnP-UGG/psaJ	Intergenic
145	p1	(T)11	11	67716	67726	rpl33/rps18	Intergenic
146	p2	(TA)4	8	67766	67773	rpl33/rps18	Intergenic
147	p1	(T)11	11	68314	68324	rps18/rpl20	Intergenic
148	p1	(T)9	9	68355	68363	rps18/rpl20	Intergenic
149	p1	(T)10	10	68965	68974	rpl20/rps12	Intergenic
150	p1	(A)11	11	71031	71041	clpP	Genic
151	p1	(T)10	10	71069	71078	clpP	Genic
152	p1	(A)10	10	71245	71254	clpP	Genic
153	p2	(GA)4	8	71835	71842	clpP	Genic
154	p1	(T)8	8	73973	73980	psbB/psbT	Intergenic
155	p1	(T)9	9	74044	74052	psbB/psbT	Intergenic
156	p1	(T)9	9	75136	75144	petB	Genic
157	p2	(TA)4	8	75411	75418	petB	Genic
158	p2	(AT)5	10	77220	77229	petD	Genic
159	p1	(T)8	8	77952	77959	petD/rpoA	Intergenic
160	p1	(T)10	10	78171	78180	rpoA	Genic
161	p2	(GA)4	8	78864	78871	rpoA	Genic
162	p1	(T)10	10	79524	79533	rps11/rpl36	Intergenic
163	p1	(T)9	9	80645	80653	rps8/rpl14	Intergenic
164	p1	(A)8	8	81175	81182	rpl14/rpl16	Intergenic
165	p2	(AT)4	8	81786	81793	rpl16	Genic
166	p1	(T)10	10	81820	81829	rpl16	Genic
167	p1	(A)9	9	81842	81850	rpl16	Genic
168	p1	(T)9	9	82306	82314	rpl16	Genic
169	p1	(A)9	9	82343	82351	rpl16	Genic
170	p1	(T)10	10	82482	82491	rpl16	Genic
171	p2	(AT)4	8	83817	83824	rpl22	Genic
172	p1	(T)15	15	83915	83929	rpl22	Genic
173	p1	(T)9	9	84275	84283	rps19	Genic
174	p2	(GA)4	8	85839	85846	ycf2	Genic
175	p2	(GA)4	8	85851	85858	ycf2	Genic
176	p1	(A)9	9	88387	88395	ycf2	Genic
177	p1	(A)9	9	92364	92372	ycf15/trnL-CAA	Intergenic
178	p2	(TC)4	8	92501	92508	ycf15/trnL-CAA	Intergenic
179	p1	(G)8	8	92776	92783	ycf15/trnL-CAA	Intergenic
180	p2	(TA)4	8	93139	93146	trnL-CAA	tRNA
181	p2	(AG)4	8	93881	93888	trnL-CAA	tRNA
182	p1	(A)8	8	94381	94388	ndhB	Genic
183	p2	(GA)4	8	98094	98101	rps7/trnV-GAC	Intergenic
184	p1	(T)9	9	101199	101207	trnI-GAU	tRNA
185	p4	(AGGT)3	12	104526	104537	rrn23	rRNA
186	p2	(CT)4	8	104564	104571	rrn23	rRNA
187	p1	(A)9	9	106321	106329	rrn5/trnR-ACG	Intergenic
188	p1	(T)8	8	106474	106481	rrn5/trnR-ACG	Intergenic
189	p1	(T)9	9	106789	106797	trnR-ACG/trnN-GUU	Intergenic
190	p1	(T)8	8	106896	106903	trnR-ACG/trnN-GUU	Intergenic
191	p1	(A)8	8	107530	107537	trnN-GUU/ycf1	Intergenic
192	p1	(A)8	8	107579	107586	trnN-GUU/ycf1	Intergenic
193	p1	(A)8	8	107628	107635	trnN-GUU/ycf1	Intergenic
194	p1	(T)8	8	108880	108887	ycf1	Genic
195	p1	(A)10	10	109047	109056	ycf1	Genic
196	p3	(AAT)5	15	109149	109163	ycf1/ndhF	Intergenic
197	p1	(A)9	9	109356	109364	ycf1/ndhF	Intergenic
198	p2	(AT)4	8	109484	109491	ndhF	Genic
199	p2	(AT)5	10	109493	109502	ndhF	Genic
200	p1	(A)8	8	110183	110190	ndhF	Genic
201	p1	(T)8	8	110300	110307	ndhF	Genic
202	p2	(AT)4	8	111807	111814	ndhF/rpl32	Intergenic
203	p1	(A)8	8	111989	111996	ndhF/rpl32	Intergenic
204	p1	(T)8	8	112574	112581	ndhF/rpl32	Intergenic
205	p1	(A)9	9	112663	112671	ndhF/rpl32	Intergenic
206	p1	(A)8	8	112880	112887	rpl32	Genic
207	p1	(T)12	12	113098	113109	rpl32/trnL-UAG	Intergenic
208	p2	(TA)4	8	113234	113241	rpl32/trnL-UAG	Intergenic
209	p1	(A)10	10	113344	113353	rpl32/trnL-UAG	Intergenic
210	p1	(T)8	8	113659	113666	rpl32/trnL-UAG	Intergenic
211	p1	(A)8	8	113850	113857	rpl32/trnL-UAG	Intergenic
212	p1	(T)9	9	114109	114117	trnL-UAG/ccsA	Intergenic
213	p1	(T)8	8	115898	115905	ndhD	Genic
214	p1	(A)8	8	116891	116898	ndhD/psaC	Intergenic
215	p3	(ATT)4	12	118067	118078	ndhE/ndhG	Intergenic
216	p1	(A)12	12	118883	118894	ndhG/ndhI	Intergenic
217	p1	(T)9	9	118904	118912	ndhG/ndhI	Intergenic
218	p1	(A)10	10	118922	118931	ndhG/ndhI	Intergenic
219	p1	(A)8	8	119486	119493	ndhI/ndhA	Intergenic
220	p1	(T)9	9	119553	119561	ndhI/ndhA	Intergenic
221	p1	(A)8	8	120241	120248	ndhA	Genic
222	p1	(T)14	14	120364	120377	ndhA	Genic
223	p1	(T)8	8	120413	120420	ndhA	Genic
224	p1	(T)9	9	120550	120558	ndhA	Genic
225	p1	(T)11	11	120593	120603	ndhA	Genic
226	p1	(A)10	10	120905	120914	ndhA	Genic
227	p1	(A)8	8	121122	121129	ndhA	Genic
228	p1	(T)8	8	123290	123297	rps15	Genic
229	p1	(T)8	8	123324	123331	rps15	Genic
230	p1	(T)9	9	123368	123376	rps15/ycf1	Intergenic
231	p1	(T)9	9	123933	123941	ycf1	Genic
232	p1	(T)10	10	124636	124645	ycf1	Genic
233	p4	(TAAT)3	12	125128	125139	ycf1	Genic
234	p1	(A)8	8	125483	125490	ycf1	Genic
235	p1	(T)11	11	125564	125574	ycf1	Genic
236	p1	(T)9	9	125954	125962	ycf1	Genic
237	p1	(T)8	8	126113	126120	ycf1	Genic
238	p1	(T)8	8	126122	126129	ycf1	Genic
239	p1	(T)8	8	126898	126905	ycf1/trnN-GUU	Intergenic
240	p1	(T)8	8	127728	127735	ycf1/trnN-GUU	Intergenic
241	p1	(T)8	8	127777	127784	ycf1/trnN-GUU	Intergenic
242	p1	(A)8	8	128411	128418	trnN-GUU/trnR-ACG	Intergenic
243	p1	(A)9	9	128517	128525	trnN-GUU/trnR-ACG	Intergenic
244	p1	(A)8	8	128833	128840	trnR-ACG/rrn5	Intergenic
245	p1	(T)9	9	128985	128993	trnR-ACG/rrn5	Intergenic
246	p2	(AG)4	8	130743	130750	rrn23	rRNA
247	p4	(CTAC)3	12	130775	130786	rrn23	rRNA
248	p1	(A)9	9	134107	134115	trnI-GAU	tRNA
249	p2	(CT)4	8	137212	137219	trnV-GAC/rps7	Intergenic
250	p1	(T)8	8	140926	140933	ndhB	Genic
251	p2	(CT)4	8	141426	141433	ndhB	Genic
252	p2	(AT)4	8	142167	142174	ndhB/trnL-CAA	Intergenic
253	p1	(C)8	8	142531	142538	trnL-CAA/ycf15	Intergenic
254	p2	(AG)4	8	142805	142812	trnL-CAA/ycf15	Intergenic
255	p1	(T)9	9	142942	142950	trnL-CAA/ycf15	Intergenic
256	p1	(T)9	9	146919	146927	ycf2	Genic
257	p2	(TC)4	20	149456	149463	ycf2	Genic
258	p2	(TC)4	8	149468	149475	ycf2	Genic
259	p1	(A)9	9	151031	151039	-	-
